# Supplementary material for: Facial Appearance and Markers of Cardiometabolic Risk in Healthy Adult Men
Source: Arch Sex Behav. 2025 Aug 20;54(7):2491–504. doi: 10.1007/s10508-025-03205-3 (PMC12457508; doi:10.1007/s10508-025-03205-3)
Supplement: Supplementary file 2 — Supplementary file2 (XLSX 29 KB) [file 10508_2025_3205_MOESM2_ESM.xlsx]

## Sheet: DOBRA BAZA1
Age	Total cholesterol	HDL cholesterol	LDL cholesterol	Triglycerides	Cholesterol-triglyceride index	Glycated hemoglobin (IFCC)(mmol/mol)	HOMA-IR	ALT	AST	AST/ALT	hsCRP	Facial attractiveness	Facial masculinization	Adiposity	Homocysteine	Creatinine	Cardiometabolic risk score	Testosterone	Glucose	Insulin
34.0233	162	59	89	70	-0.58427	29	1.46667	27	29	1.07407	2.19344	3.20833	5.01266	23.66	13.29	1	-0.423988	546.8	90	6.6
32.512	197	61	115	104	-0.140318	35	2.18148	33	29	0.878788	1.00596	1.66667	4.54795	33.75	9.68	0.99	0.340936	556.1	93	9.5
32.0493	233	70	148	74	0.0555626	37	2.28067	20	22	1.1	0.148062	4.66667	6.30667	16.02	13.59	1	-0.401695	736.1	93.3	9.9
31.6194	198	53	125	100	0.0866368	34	3.30104	20	19	0.95	0.268963	3.85246	5.53571	27.15	14.02	0.77	-0.217418	552.7	85.7	15.6
37.6564	195	32	126	183	0.707094	34	2.5903	39	18	0.461538	2.52965	2.91139	5.2625	30.53	11.01	0.86	0.339705	425.4	86.7	12.1
33.7577	166	35	116	77	0.129711	39	2.04	16	19	1.1875	0.457767	2.44444	5.12941	20.97	10.45	0.91	-0.212963	529.2	91.8	9
30.6858	163	47	94	109	-0.203427	39	3.88395	35	19	0.542857	0.583637	2.19697	4.75309	30.7	12.54	0.83	0.672779	653.2	110	14.3
33.0048	187	32	139	79	0.483776	34	3.83822	22	17	0.772727	2.40212	1.88235	5.51136	27.34	18.01	0.65	1.00217	654	101.6	15.3
36.8104	192	39	126	134	0.42366	36	2.62015	23	24	1.04348	2.47499	2.7375	5.30882	34.66	20.56	0.8	1.15144	319.6	95.6	11.1
32.6078	194	57	120	84	-0.0946647	32	3.23748	21	15	0.714286	1.15171	3.30864	5.43939	25.81	12.52	0.97	0.128285	532.6	106.6	12.3
35.2279	205	54	131	98	0.145509	32	1.40632	22	21	0.954545	1.87546	2.82895	5.97222	22.33	17.9	0.94	0.271298	481.2	98.2	5.8
31.2854	261	54	185	111	0.903691	33	4.28919	36	22	0.611111	1.10202	2	5.30667	31.42	15.6	1.04	0.0472292	593.5	92.4	18.8
35.5702	171	55	99	83	-0.34649	31	1.81728	17	21	1.23529	0.471017	3.3625	5.78313	31.16	14.12	0.81	0.334995	296.6	92	8
32.9528	215	51	137	137	0.411172	36	2.37514	39	31	0.794872	1.99801	2.3253	4.53763	28.23	11.5	0.84	0.255561	372.4	89.9	10.7
36.2847	165	88	68	46	-1.35508	32	2.35733	13	16	1.23077	0.142764	3.48649	5	18.29	14.18	0.82	-0.953072	320.5	93.6	10.2
37.1937	205	39	99	333	0.822381	36	1.67309	24	21	0.875	2.26466	1.68116	4.48649	29.8	14.37	0.79	0.943747	213.6	84.7	8
30.2861	190	48	113	144	0.165369	35	2.82889	20	19	0.95	0.724412	2.75362	5.72727	25.08	12.12	1.05	0.469962	299.6	100.5	11.4
35.0527	157	29	90	189	0.296835	32	3.95689	43	26	0.604651	0.711163	2.68056	4.92405	29.24	15.91	0.82	0.658649	256.5	92.1	17.4
38.0424	206	57	119	148	0.135181	36	3.70131	30	21	0.7	5.98164	2.34524	5.90909	25.47	15.74	1.09	0.147121	441.5	88.7	16.9
37.358	253	61	138	389	1.57501	34	5.19622	44	24	0.545455	4.6752	2.36765	5.70238	30.66	15.1	0.92	1.89795	431	104.7	20.1
32.7529	193	73	103	87	-0.531355	29	1.45126	10	15	1.5	0.18543	3.38462	6.65385	21.17	13.48	0.83	-0.535047	601.2	94.8	6.2
36.271	210	48	140	111	0.394554	35	3.0803	44	28	0.636364	2.86905	1.92958	4.39759	29.1	13.17	1.13	-0.076183	299.3	90.4	13.8
39.0116	173	59	99	77	-0.427442	30	3.66585	14	13	0.928571	0.0665262	3.27027	5.8	23.92	14.83	0.82	0.988044	458.3	122.7	12.1
36.8323	174	69	86	93	-0.674225	27	2.09733	15	24	1.6	0.177905	3.48485	5.8	10.89	14.79	0.95	-0.344961	632.1	108.9	7.8
39.8193	215	82	121	60	-0.520266	29	1.47259	23	50	2.17391	0.047343	3.38462	6	19.69	14.63	0.92	-0.385128	650.3	99.4	6
30.0862	183	42	111	151	0.247537	34	1.37793	26	20	0.769231	0.704696	1.85333	3.64557	21.77	13.24	0.95	-0.229184	478	78.6	7.1
30.0589	228	41	132	277	1.01435	35	3.8359	66	36	0.545455	1.81698	2.35802	3.41538	37.07	12.54	0.98	0.710727	135.3	89.8	17.3
38.9788	224	50	153	105	0.515884	37	1.30091	20	20	1	1.528	4.23333	6.19737	18.56	9.72	0.99	-0.624252	906.5	89.3	5.9
39.3977	186	59	115	62	-0.273585	33	1.06183	13	20	1.53846	0.010628	2.82143	5.40541	13.16	23.33	1.18	-0.910711	391.6	82.7	5.2
36.1396	199	49	127	113	0.219088	34	2.60919	27	20	0.740741	6.49264	2.4359	4.24324	20.46	15.84	0.83	0.364471	316.7	95.2	11.1
34.5626	212	46	138	141	0.509598	31	3.37151	50	27	0.54	0.248727	2.84211	5.46667	27.1	21.05	0.95	0.62541	313	101.9	13.4
30.4476	194	58	117	94	-0.110185	29	2.70084	20	19	0.95	0.26146	5.63514	6.21978	18.44	11.56	0.86	-0.582177	380.1	90.4	12.1
36.2765	178	53	112	63	-0.223287	28	2.32926	25	24	0.96	1.33531	1.84615	4.98611	24.15	12.4	0.79	0.0666562	465.6	99.3	9.5
34.9514	228	87	123	89	-0.452898	37	0.910963	24	29	1.20833	0.141704	4.1831	5.88	15.43	12.18	0.96	-1.2615	899.9	85.8	4.3
40.4764	222	79	132	53	-0.358942	36	1.29284	14	21	1.5	0.414261	2.37143	4.55	16.52	14.38	0.94	-0.95586	1010	93.5	5.6
36.4408	192	52	121	97	0.0351635	34	0.41284	15	14	0.933333	0.649123	2.62687	5.61538	17.26	15.69	0.94	-0.31266	450	76	2.2
39.7262	172	50	109	66	-0.211766	33	4.9121	50	30	0.6	1.382	2.07042	4.86667	31.32	12.22	0.87	0.464731	538	98	20.3
30.6694	185	56	110	96	-0.168335	35	1.27573	20	19	0.95	0.984437	4.71795	4.71084	20.66	16.32	1.07	-0.356218	451.2	84.7	6.1
31.0363	175	63	96	80	-0.509797	30	0.811556	18	17	0.944444	0.699527	2.21176	4.57647	22.36	12.22	0.93	-0.556985	450.5	91.3	3.6
38.694	134	48	72	69	-0.658432	33	1.06659	23	25	1.08696	0.121982	2.55882	5.55882	21.02	12.93	0.81	-0.655831	419.6	84.7	5.1
31.9589	200	44	132	121	0.382647	30	1.39407	8	17	2.125	1.0717	2.37313	5.5	20.54	14.45	1.02	-0.0733404	480	94.1	6
37.4182	265	58	190	84	0.813066	35	1.1716	18	17	0.944444	0.919841	3.54286	4.91026	12.02	14.53	0.86	-0.432545	902.6	94.9	5
37.1608	219	49	147	116	0.49176	33	2.37926	29	23	0.793103	0.603684	1.95833	4.55405	30.83	12.7	0.77	0.353613	345.2	87.6	11
30.3929	207	52	140	76	0.206468	37	2.61869	28	33	1.17857	2.69106	2.8	5.3125	26.37	14.49	1.02	-0.0685176	474.4	97.3	10.9
31.4524	207	54	132	106	0.18696	30	0.938519	38	25	0.657895	0.667165	2.85	4.94737	22.01	8.86	0.88	-0.190209	365.9	90.5	4.2
33.9959	233	42	143	238	1.00029	35	4.25053	21	23	1.09524	1.93552	2.10256	4.96341	28.98	18.23	0.98	0.901644	330.4	89.8	19.17
33.8891	177	71	89	87	-0.687901	31	1.34716	14	19	1.35714	0.0523985	2.73077	5.23684	14.82	13.57	1	-0.459744	554	88	6.2
36.6078	293	41	220	160	1.73127	32	1.39923	15	11	0.733333	0.253921	2.84375	5.07407	25.02	11.26	1.07	0.621785	296.1	92.9	6.1
42.3491	193	40	131	108	0.377818	32	2.34884	30	19	0.633333	3.95693	1.57692	5.35616	27.6	13.88	1.01	0.679791	862.6	101.2	9.4
37.0075	193	62	119	60	-0.268822	38	0.883358	23	26	1.13043	0.909033	1.97101	5.02469	14.97	9.71	1.13	-0.688876	564.5	83.2	4.3
44.293	186	63	113	52	-0.393338	35	0.848296	16	18	1.125	1.67826	2.32895	5.76923	22.86	14.13	1.03	-0.967441	581.9	81.8	4.2
30.9377	158	52	80	129	-0.381463	38	3.06368	34	36	1.05882	0.18768	2.85484	3.83099	27.37	10.46	0.83	0.13619	345.1	97.7	12.7
40.178	332	47	255	150	2.07088	32	1.91486	55	38	0.690909	4.00192	3.38158	6.34722	28.94	13.24	0.83	1.09158	454.8	104.8	7.4
30.3354	171	54	101	81	-0.31585	31	1.14015	24	21	0.875	0.479732	1.71014	4.8625	28	12.1	0.94	-0.321553	435.3	88.8	5.2
35.165	185	69	102	68	-0.558234	37	1.33798	15	20	1.33333	0.0343643	2.63768	4.33333	7.07	16.45	0.9	-0.622136	339.9	87.4	6.2
44.2601	197	59	110	141	-0.0396044	33	1.52286	14	15	1.07143	0.417491	1.77647	5.325	19.97	13.61	0.91	0.222015	466.5	90.7	6.8
33.5086	183	54	115	71	-0.169392	35	2.4837	15	18	1.2	0.0121289	2.27941	4.68354	8.77	10.32	1.02	-0.186856	543.8	95.8	10.5
37.0869	168	44	101	117	-0.0413139	35	1.16674	26	25	0.961538	0.48452	2.35526	5.51429	13.26	13.69	0.89	-0.140241	623	82.9	5.7
36.8515	176	35	112	146	0.338992	34	3.18025	25	33	1.32	0.315353	1.85135	5.2	24.12	9.75	1.07	0.512459	368.3	92	14
35.0089	173	59	96	91	-0.413258	36	2.15941	22	22	1	1.10533	5.01449	6.78205	21.16	23.43	0.96	-0.0282519	450	91.1	9.6
37.2649	130	59	64	37	-1.03972	34	1.74311	15	19	1.26667	0.0360677	1.73239	5.575	21.39	13.67	1.07	-0.458013	610.5	95.4	7.4
40.0055	189	58	121	48	-0.231036	33	0.810864	30	29	0.966667	0.0782742	4.74648	7.37805	11.67	14.09	1.02	-0.901551	626.7	82.1	4
37.6235	190	55	121	69	-0.11052	33	1.97	19	19	1	1.41973	3.11594	5.17857	29.64	11.26	1.02	0.143328	804.6	98.5	8.1
38.1109	131	78	44	44	-1.53841	37	0.981333	13	18	1.38462	1.61798	4.48485	6.81818	14.05	12	0.98	-0.814048	726.1	86.4	4.6
39.2909	204	70	120	70	-0.328901	36	1.6763	13	21	1.61538	0.0990654	3.61644	6.27941	12.83	12.2	1.1	-0.684472	553.5	93	7.3
30.3628	152	62	70	98	-0.768726	35	0.912025	17	17	1	0.659817	4.13889	5.3662	17.94	13.98	0.89	-0.424712	429.3	85.9	4.3
38.8665	187	44	112	154	0.245624	38	1.82968	19	22	1.15789	1.35409	2.65714	5.79452	25.08	11.12	0.88	0.509492	475.5	93.8	7.9
31.3238	153	40	72	205	-0.0330131	33	2.35486	48	34	0.708333	0.862608	3.11538	4.41667	25.41	16.1	1.05	0.323933	683.7	84.4	11.3
39.4031	196	46	118	159	0.315775	36	2.01457	15	17	1.13333	0.54845	2.65217	5.575	23.25	14.98	0.87	0.43581	225.7	99.5	8.2
41.2266	195	62	105	138	-0.156453	39	6.16059	50	34	0.68	0.421391	2.69136	5.21795	27.39	14.13	1.01	0.516788	517.7	110.4	22.6
34.5462	160	49	94	86	-0.319635	32	0.676296	15	23	1.53333	3.93577	3.66667	6.38095	22.65	11.74	0.97	0.0316259	567.4	91.3	3
30.6831	164	42	107	76	-0.0891218	33	1.07437	16	19	1.1875	1.4644	1.75949	4.04651	6.07	14.4	1.4	0.007767	646.9	88.8	4.9
31.1704	193	58	125	51	-0.16902	35	2.00356	16	18	1.125	1.24798	2.52778	5.30986	24.54	12.18	0.92	-0.823656	380.3	82.8	9.8
32.4517	192	66	108	90	-0.355605	36	1.51988	17	18	1.05882	1.61659	2.74419	5.44737	17.01	10.15	0.84	-0.640854	488.2	94.7	6.5
39.9206	167	57	101	45	-0.493165	35	0.712099	12	15	1.25	0.120849	3.98667	5.87013	15.73	11.38	0.99	-0.766243	680.2	82.4	3.5
38.2341	161	64	85	61	-0.741126	34	1.21178	19	19	1	1.04336	3.46914	6.02222	14.53	13.67	1.01	-0.764511	556.1	77.9	6.3
36.4298	202	36	122	219	0.734523	35	3.67454	28	24	0.857143	1.57688	3.80556	6.20988	28.78	16.54	1.14	0.645929	361.7	91.3	16.3
43.384	203	64	121	88	-0.162905	40	0.819556	39	41	1.05128	0.860394	3.34328	6.19512	15.15	12.28	1.03	-0.873866	494.9	92.2	3.6
43.7563	181	55	107	94	-0.200179	34	2.58644	31	26	0.83871	1.10793	3.06349	5.69136	28.83	11.42	1.02	0.280347	375.5	92.7	11.3
29.9548	185	53	113	94	-0.0934054	34	1.28	12	16	1.33333	0.0701107	2.33333	4.12644	20.31	16.01	1.1	-0.690752	623	86.4	6
34.3682	165	64	90	54	-0.700464	32	0.682	13	19	1.46154	0.403752	4.46512	5.87013	13.21	13.28	1.04	-0.909485	766.6	89.1	3.1
32.4873	174	44	107	113	0.0252124	30	1.12151	16	19	1.1875	0.904982	3.31429	4.8375	23.81	11.12	0.89	0.0665008	424.6	85.7	5.3
37.7276	207	54	129	118	0.194909	31	2.42491	24	20	0.833333	0.0654982	1.77143	4.63095	21.63	13.39	0.72	0.269335	259.6	90.1	10.9
34.3847	213	63	128	111	0.0282302	31	1.88499	56	36	0.642857	1.06027	2.25926	5.29412	22.47	9.87	0.83	-0.0249153	563	93.1	8.2
36.5284	168	53	87	138	-0.268441	32	1.696	25	20	0.8	0.328413	3.86667	5.83133	17.33	10.3	0.74	-0.407558	321.4	84.8	8.1
33.5359	165	61	86	90	-0.575813	35	2.0358	17	25	1.47059	0.160824	2.77215	5.14103	21.15	12.7	1.01	0.0237149	743.2	97	8.5
35.4689	192	54	125	63	-0.0660177	37	1.33185	44	41	0.931818	2.48862	2.58333	5.6125	21.47	11.27	0.83	-0.245883	697	89.9	6
32.9281	205	47	111	234	0.493719	35	2.3437	40	32	0.8	0.642066	2.55696	3.88608	28.59	11.46	0.92	0.665612	146.9	90.4	10.5
31.8905	193	44	126	114	0.278484	33	1.67037	42	45	1.07143	0.893082	3.2973	5.53247	29.03	15.46	1.19	0.437761	638.2	90.2	7.5
31.4552	129	46	63	99	-0.63555	29	1.01047	35	31	0.885714	2.45642	4.26087	6.12676	28.92	11.65	0.77	0.0300469	777	78.7	5.2
35.1211	171	54	103	70	-0.330502	36	1.41333	20	20	1	0.339024	3.625	4.88	22.07	8.94	0.83	-0.281993	326.5	95.4	6
38.7981	158	42	95	105	-0.136633	30	1.27323	25	29	1.16	0.385445	3.59722	6.22667	12.91	13.1	0.94	-0.227153	539.2	87.4	5.9
33.5086	168	56	100	58	-0.441878	30	1.2737	19	22	1.15789	0.463312	4.8	5.88235	17.81	13.7	0.91	-0.32525	949.6	90.5	5.7
37.1362	135	58	65	58	-0.930465	35	0.846198	20	29	1.45	1.15364	3.375	5.34483	18.01	9.8	0.87	-0.851988	446	79.7	4.3
31.217	204	52	130	108	0.197987	36	2.28249	18	25	1.38889	0.190776	4.17568	6.02597	20.01	8.8	0.84	-0.085952	551	95.3	9.7
31.1896	170	57	102	57	-0.435898	32	0.46158	14	18	1.28571	0.783768	2.05634	4.46753	20.15	14	0.87	-1.40324	508	71.9	2.6
30.7844	175	69	97	47	-0.70626	39	1.83889	67	38	0.567164	0.616053	3.57534	4.36364	21.1	13.8	1.04	-0.117607	377	99.3	7.5
30.6639	192	51	115	131	0.09947	35	1.90928	30	23	0.766667	0.0240838	3.43939	5.36111	18.55	13.8	1.09	-0.145268	369	94.3	8.2
37.4237	150	54	84	58	-0.624756	31	2.54869	20	26	1.3	1.44714	2.69512	4.76829	19.54	14.1	1.04	0.0920504	446	102.2	10.1
36.6188	234	49	152	167	0.750038	35	3.9676	34	26	0.764706	3.05091	1.84615	4.84211	26.59	13.2	0.98	0.814295	339	96.8	16.6
38.6201	182	40	91	257	0.412705	35	2.54627	21	17	0.809524	0.747829	2.44186	4.44	24.24	16.4	0.96	0.439736	290	88.9	11.6
36.783	257	69	165	117	0.454089	33	1.15444	46	38	0.826087	1.10273	2.87342	6.0375	18.12	12.8	0.92	0.0277108	681	103.9	4.5
33.2813	220	44	137	196	0.732472	35	1.42756	22	22	1	0.0439791	3.35294	5.21918	25.97	16.7	0.84	0.0528054	445	87.6	6.6
38.8118	169	74	84	55	-0.91523	34	2.09867	18	24	1.33333	0.162324	2.45238	5.86842	16.36	14.1	0.91	-1.47175	695	78.7	10.8
35.4114	219	56	144	94	0.273074	38	1.03202	15	21	1.4	0.821204	4.01515	5.86585	18.11	9.3	0.99	-0.374598	395	85.3	4.9
